# Supplementary material for: Ionomic Profile of Rice Seedlings after Foliar Application of Selenium Nanoparticles
Source: Toxics. 2024 Jul 1;12(7):482. doi: 10.3390/toxics12070482 (PMC11281011; doi:10.3390/toxics12070482)
Supplement: Supplementary file 1 [file toxics-12-00482-s001.zip]

Archive with 1 entries (1 files):
- toxics-3006911-supplementary.pdf
